# Supplementary material for: The Effect of a Subsequent Dose of Dexmedetomidine or Other Sedatives following an Initial Dose of Dexmedetomidine on Sedation and Quality of Recovery in Cats: Part I
Source: Vet Sci. 2024 Apr 25;11(5):186. doi: 10.3390/vetsci11050186 (PMC11126131; doi:10.3390/vetsci11050186)
Supplement: Supplementary file 1 [file vetsci-11-00186-s001.zip]

Archive with 1 entries (1 files):
- vetsci-2877023-supplementary.pdf
